# Supplementary material for: Dress Nicer = Know More? Young Children’s Knowledge Attribution and Selective Learning Based on How Others Dress
Source: PLoS One. 2015 Dec 4;10(12):e0144424. doi: 10.1371/journal.pone.0144424 (PMC4670195; doi:10.1371/journal.pone.0144424)
Supplement: S1 Fig — (XLSX) [file pone.0144424.s001.xlsx]

## Sheet: Sheet1
	N	Mean	SE
Study 1	32	0.66	0.057
Study 2	66	0.59	0.042
