# Supplementary material for: Dress Nicer = Know More? Young Children’s Knowledge Attribution and Selective Learning Based on How Others Dress
Source: PLoS One. 2015 Dec 4;10(12):e0144424. doi: 10.1371/journal.pone.0144424 (PMC4670195; doi:10.1371/journal.pone.0144424)
Supplement: S1 File — Data used for the Generalized Linear Models with Generalized Estimating Equations (GEE); one data sheet per study. (XLSX) [file pone.0144424.s002.xlsx]

## Sheet: Study 1 data
ID	Age.year	Trial.type	Choice
f12	4	Caucasian	1
f15	4	Caucasian	0
f16	4	Caucasian	0
m11	4	Caucasian	0
m13	4	Caucasian	1
m19	4	Caucasian	0.5
m6	4	Caucasian	0.5
m7	4	Caucasian	0.5
m8	4	Caucasian	0.5
m9	4	Caucasian	0.5
OSC-A-1c-f1	4	Caucasian	1
OSC-A-1c-f11	4	Caucasian	0.5
OSC-A-1c-f2	4	Caucasian	1
OSC-A-1c-f7	4	Caucasian	1
OSC-A-1c-f8	4	Caucasian	1
OSC-A-1c-m1	4	Caucasian	0.5
f13	6	Caucasian	1
f14	6	Caucasian	0.5
f17	6	Caucasian	1
f19	6	Caucasian	1
f20	6	Caucasian	1
f21	6	Caucasian	0.5
m10	6	Caucasian	0
m12	6	Caucasian	1
m14	6	Caucasian	0.5
m15	6	Caucasian	1
m16	6	Caucasian	1
m17	6	Caucasian	1
m18	6	Caucasian	1
m5	6	Caucasian	1
OSC-A-1c-f3	6	Caucasian	0
OSC-A-1c-f5	6	Caucasian	0.5
f12	4	EastAsian	1
f15	4	EastAsian	0.5
f16	4	EastAsian	0.5
m11	4	EastAsian	0
m13	4	EastAsian	1
m19	4	EastAsian	1
m6	4	EastAsian	0
m7	4	EastAsian	1
m8	4	EastAsian	0.5
m9	4	EastAsian	1
OSC-A-1c-f1	4	EastAsian	1
OSC-A-1c-f11	4	EastAsian	0.5
OSC-A-1c-f2	4	EastAsian	1
OSC-A-1c-f7	4	EastAsian	0.5
OSC-A-1c-f8	4	EastAsian	0.5
OSC-A-1c-m1	4	EastAsian	0.5
f13	6	EastAsian	0.5
f14	6	EastAsian	1
f17	6	EastAsian	1
f19	6	EastAsian	1
f20	6	EastAsian	0.5
f21	6	EastAsian	0
m10	6	EastAsian	0
m12	6	EastAsian	1
m14	6	EastAsian	0.5
m15	6	EastAsian	1
m16	6	EastAsian	1
m17	6	EastAsian	1
m18	6	EastAsian	1
m5	6	EastAsian	1
OSC-A-1c-f3	6	EastAsian	0
OSC-A-1c-f5	6	EastAsian	0.5

## Sheet: Study 2 data
ID	Age.year	Condition	Trial.type	Choice
OSC-A-f1	4	object	Caucasian	0
OSC-A-f22	4	object	Caucasian	0.5
OSC-A-m20	4	object	Caucasian	0.5
OSC-A-m1	6	object	Caucasian	1
OSC-A-f24	4	object	Caucasian	0.5
OSC-A-f26	6	object	Caucasian	0.5
OSC-A-m9	6	object	Caucasian	0.5
OSC-A-f18	4	object	Caucasian	1
OSC-A-m5	4	object	Caucasian	1
OSC-A-f16	6	object	Caucasian	0.5
OSC-A-m15	6	object	Caucasian	1
OSC-A-m7	6	object	Caucasian	1
OSC-A-f9	4	object	Caucasian	0.5
OSC-A-m12	4	object	Caucasian	0.5
OSC-A-m2	4	object	Caucasian	1
OSC-A-f28	6	object	Caucasian	0.5
OSC-A-m11	6	object	Caucasian	0.5
OSC-A-f11	4	object	Caucasian	1
OSC-A-f27	4	object	Caucasian	1
OSC-A-f12	6	object	Caucasian	0.5
OSC-A-m8	6	object	Caucasian	1
OSC-A-f25	4	object	Caucasian	0.5
OSC-A-f3	4	object	Caucasian	0.5
OSC-A-f4	6	object	Caucasian	0.5
OSC-A-m17	6	object	Caucasian	0.5
OSC-A-f15	4	object	Caucasian	1
OSC-A-m24	4	object	Caucasian	1
OSC-A-f10	6	object	Caucasian	0
OSC-A-m3	6	object	Caucasian	0
OSC-A-f13	4	object	Caucasian	0.5
OSC-A-m4	4	object	Caucasian	1
OSC-A-f7	6	object	Caucasian	0.5
OSC-A-m10	6	object	Caucasian	0.5
OSC-A-m23	6	object	Caucasian	1
m33	4	animal	Caucasian	1
m34	4	animal	Caucasian	0
m35	4	animal	Caucasian	1
OSf10	4	animal	Caucasian	1
OSf12	4	animal	Caucasian	0
OSf13	4	animal	Caucasian	0
OSf16	4	animal	Caucasian	1
OSf27	4	animal	Caucasian	0
OSf29	4	animal	Caucasian	0.5
OSf32	4	animal	Caucasian	0
OSf36	4	animal	Caucasian	0.5
OSm06	4	animal	Caucasian	1
OSm12	4	animal	Caucasian	0.5
OSm18	4	animal	Caucasian	0.5
OSm19	4	animal	Caucasian	0.5
OSm28	4	animal	Caucasian	0
OSf02	6	animal	Caucasian	0.5
OSf03	6	animal	Caucasian	1
OSf05	6	animal	Caucasian	0
OSf11	6	animal	Caucasian	0.5
OSf17	6	animal	Caucasian	1
OSf18	6	animal	Caucasian	0.5
OSf19	6	animal	Caucasian	0.5
OSf22	6	animal	Caucasian	1
OSf31	6	animal	Caucasian	0.5
OSm03	6	animal	Caucasian	1
OSm05	6	animal	Caucasian	1
OSm07	6	animal	Caucasian	0.5
OSm08	6	animal	Caucasian	1
OSm09	6	animal	Caucasian	1
OSm13	6	animal	Caucasian	0
OSm14	6	animal	Caucasian	1
OSC-A-f1	4	object	EastAsian	0
OSC-A-f22	4	object	EastAsian	0.5
OSC-A-m20	4	object	EastAsian	0
OSC-A-m1	6	object	EastAsian	0.5
OSC-A-f24	4	object	EastAsian	1
OSC-A-f26	6	object	EastAsian	1
OSC-A-m9	6	object	EastAsian	0.5
OSC-A-f18	4	object	EastAsian	0.5
OSC-A-m5	4	object	EastAsian	0.5
OSC-A-f16	6	object	EastAsian	0
OSC-A-m15	6	object	EastAsian	1
OSC-A-m7	6	object	EastAsian	1
OSC-A-f9	4	object	EastAsian	0.5
OSC-A-m12	4	object	EastAsian	0.5
OSC-A-m2	4	object	EastAsian	1
OSC-A-f28	6	object	EastAsian	1
OSC-A-m11	6	object	EastAsian	0.5
OSC-A-f11	4	object	EastAsian	1
OSC-A-f27	4	object	EastAsian	0.5
OSC-A-f12	6	object	EastAsian	0.5
OSC-A-m8	6	object	EastAsian	1
OSC-A-f25	4	object	EastAsian	0.5
OSC-A-f3	4	object	EastAsian	0.5
OSC-A-f4	6	object	EastAsian	0.5
OSC-A-m17	6	object	EastAsian	0
OSC-A-f15	4	object	EastAsian	0.5
OSC-A-m24	4	object	EastAsian	1
OSC-A-f10	6	object	EastAsian	0.5
OSC-A-m3	6	object	EastAsian	0
OSC-A-f13	4	object	EastAsian	0.5
OSC-A-m4	4	object	EastAsian	1
OSC-A-f7	6	object	EastAsian	0.5
OSC-A-m10	6	object	EastAsian	1
OSC-A-m23	6	object	EastAsian	1
m33	4	animal	EastAsian	1
m34	4	animal	EastAsian	0.5
m35	4	animal	EastAsian	1
OSf10	4	animal	EastAsian	1
OSf12	4	animal	EastAsian	0.5
OSf13	4	animal	EastAsian	0.5
OSf16	4	animal	EastAsian	1
OSf27	4	animal	EastAsian	0
OSf29	4	animal	EastAsian	0.5
OSf32	4	animal	EastAsian	0
OSf36	4	animal	EastAsian	0
OSm06	4	animal	EastAsian	1
OSm12	4	animal	EastAsian	0
OSm18	4	animal	EastAsian	1
OSm19	4	animal	EastAsian	0.5
OSm28	4	animal	EastAsian	0
OSf02	6	animal	EastAsian	0
OSf03	6	animal	EastAsian	0.5
OSf05	6	animal	EastAsian	0
OSf11	6	animal	EastAsian	0
OSf17	6	animal	EastAsian	1
OSf18	6	animal	EastAsian	0.5
OSf19	6	animal	EastAsian	0.5
OSf22	6	animal	EastAsian	1
OSf31	6	animal	EastAsian	0
OSm03	6	animal	EastAsian	1
OSm05	6	animal	EastAsian	1
OSm07	6	animal	EastAsian	1
OSm08	6	animal	EastAsian	1
OSm09	6	animal	EastAsian	0.5
OSm13	6	animal	EastAsian	0
OSm14	6	animal	EastAsian	1
